# Supplementary material for: Grade-Dependent Prognostic Value of Classical Clinicopathological Factors in Glioma: A Single-Center Retrospective Study
Source: J Clin Med. 2026 Jun 5;15(11):4372. doi: 10.3390/jcm15114372 (PMC13257477; doi:10.3390/jcm15114372)
Supplement: Supplementary file 1 [file jcm-15-04372-s001.zip]

Archive with 1 entries (1 files):
- jcm-4310932-supplementary.pdf
